# Supplementary material for: Development of an all-in-one real-time PCR assay for simultaneous detection of spotted fever group rickettsiae, severe fever with thrombocytopenia syndrome virus and hantaan virus prevalent in central China
Source: PLoS Negl Trop Dis. 2024 Jul 16;18(7):e0012024. doi: 10.1371/journal.pntd.0012024 (PMC11280241; doi:10.1371/journal.pntd.0012024)
Supplement: S1 Data — (XLSX) [file pntd.0012024.s007.xlsx]

## Sheet: Figure .1a
Cycles	1	2	3	4	5	6	7	8	9	10	11	12	13	14	15	16	17	18	19	20	21	22	23	24	25	26	27	28	29	30
1	28.44	8.22	8.44	-6.67	10.33	7.99	2.38	-1.43	7.54	11.24	3.36	-9.67	-8.97	9.49	16.25	-3.77	-4.23	-6.45	-20.9	1.73	-14.99	-5.14	-4.7	12.09	2.54	-0.22	0.1	-17.57	10.99	-1
2	22.39	2.98	2.51	-11.54	5.91	3.72	-2.16	-5.53	4.25	10.61	2.67	-12.07	-12.86	8.55	16.39	-5.6	-8.06	-8.94	-22.68	1.04	-16.84	-9.44	-7.08	12.26	0.12	-3.5	-0.78	-20.39	9.75	-3.18
3	14.27	3.22	1.14	-0.84	3.3	0.49	0.15	-7.11	2.42	7.81	2.6	-11.6	-13.36	6.92	14.3	-5.88	-6.46	-7.54	-18	2.04	-14.46	-8.47	-8.01	9.66	-0.66	-5.24	1.41	-21.47	5.85	-4.25
4	7.77	3.83	1.05	4.81	1.42	-1.71	2.28	-7.69	1.53	5.95	2.79	-9.96	-12.47	5.37	12.01	-4.88	-4.31	-6.44	-13.17	2.54	-11.35	-7.06	-8	7.47	-0.56	-6.1	3.12	-20.34	2.95	-4.4
5	3.05	4.3	3.13	5.68	0.27	-1.44	4.5	-6.62	2.09	5.01	3.01	-6.16	-9.15	3.87	9.12	-2.27	-1.2	-4.9	-7.56	2.72	-6.79	-4.98	-6.03	5.7	0.96	-5.14	4.17	-15.27	1.33	-3.26
6	0.86	3.81	3.74	4.87	-1.07	1.24	5.16	-1.6	3.91	3.85	2.72	-1.33	-3.24	2.38	6.44	0.44	2.71	-2.85	-2.4	2.69	-1.9	-1.54	-3.19	4.23	1.92	-2.32	4.25	-7.18	0.56	-0.21
7	-0.3	2.3	0.32	2.71	-1.67	4.52	3.49	4.93	4.64	2.16	2.17	1.41	2.25	0.85	4.62	1.92	5.47	0.59	1.04	2.76	0.84	2.51	-1.29	2.84	2.35	0.41	4.03	-1.48	0.38	3.19
8	-2.27	-0.75	-1.83	-1.35	-0.1	7.04	1.16	6.73	3.72	-0.62	1.41	3.12	4.78	-0.61	2.24	1.93	6.98	4.47	3.65	2.79	2.61	5.48	0.73	1.69	2.5	3.2	3.69	2.75	0.38	3.71
9	-5.06	-2.92	-1.47	-4.78	0.74	6.58	-0.91	5.58	2.05	-3.45	0.45	4.54	4.79	-2.26	-1.01	1.48	7.24	5.5	4.83	2.3	3.76	7.63	3.39	0.88	1.51	4.63	3.05	5.7	-0.29	2.71
10	-9.56	-4.13	2.53	-6.84	-0.41	3.38	-2.76	3.54	-0.58	-4.83	-0.78	4.2	3.17	-3.92	-3.58	1.07	4.75	3.77	3.64	0.81	3.1	7.01	5.16	0.25	0.63	3.14	1.38	5.73	-1.41	1.44
11	-13.38	-3.67	5.12	-5.6	-1.11	-0.49	-3.92	0.4	-3.4	-5.83	-2.34	2.24	1.27	-5.25	-4.86	0.66	1.21	1.47	1.43	-1.48	1.53	3.68	4.36	-0.57	-0.26	1.03	-1.25	4.47	-2.66	-0.28
12	-14.17	-3.94	0.71	-3.47	0.01	-4.1	-4.43	-3.31	-6.2	-7.02	-4.47	-0.37	-0.44	-6.4	-6.06	-0.17	-2.51	-0.65	-1.1	-5.27	-0.27	-0.53	1.98	-2.08	-1.9	-1.07	-5.4	2.35	-3.96	-2.14
13	-9.85	-6.69	-6.44	-3.87	0.76	-7.6	-4.46	-6.7	-8.61	-8.47	-6.91	-3.36	-2.44	-7.32	-7.32	-1.78	-6.34	-2.74	-3.51	-9.17	-2.12	-4.81	-0.9	-4.04	-3.81	-2.99	-9.48	-0.24	-5.17	-3.99
14	-2.03	-9.3	-12.68	-4.81	-1.57	-11.09	-5.75	-9.29	-10.37	-9.95	-8.74	-6.34	-5.33	-7.78	-9.02	-3.6	-10.24	-5.05	-5.24	-10.88	-4.01	-8.81	-3.72	-5.45	-5.28	-4.35	-11.3	-3.01	-6.05	-5.32
15	4.84	-10.15	-15.57	-5.02	-4.99	-13.89	-7.95	-10.87	-11.02	-10.78	-9.29	-8.74	-8.21	-7.7	-10.76	-5.21	-14.05	-7.29	-6.48	-11.32	-5.92	-12.17	-5.72	-5.94	-6.06	-4.91	-12.09	-5.74	-6.55	-5.99
16	1.54	-7.2	-10.85	-3.27	-7.87	-13.87	-9.28	-11.25	-9.56	-10.27	-8.2	-9.89	-9.83	-6.58	-9.87	-6.3	-16.88	-8.82	-7.03	-9.92	-7.01	-14.11	-6.84	-5.7	-5.88	-5.28	-12.37	-7.71	-5.85	-5.74
17	14.7	7.88	5.08	5.82	-3.12	-8.94	-6.49	-9.03	-5.91	-5.95	-4.14	-8.32	-8.67	-3.43	-5.98	-5.23	-17.16	-8.53	-5.86	-5.34	-6.22	-13.72	-5.95	-4.15	-4.56	-4.85	-11.57	-7.69	-3.46	-4.31
18	66	80.8	83.06	53.64	43.81	13.63	8.93	4.92	14.58	18.89	14.71	1.66	-0.06	14.1	16.31	0.79	-11.12	-0.9	-0.17	17.11	0.14	-9.24	-0.9	3.55	2.42	-0.32	-6.63	-1.83	11.46	3.24
19	217.45	232.31	219.16	164.4	189.07	91.82	73.87	82.49	85.43	101.09	69.58	63.1	62.26	76.21	85.78	41.19	18.38	59.69	48.87	81.33	44.22	10.86	36.62	47.74	48.38	38.89	18.73	39.5	56.52	44.85
20	510.01	557.66	485.38	440.38	479.35	235.14	222.55	237.23	225.64	267.93	179.05	190.77	189.38	209.09	222.7	127.91	122.76	200.49	161.98	206.68	131.86	98.48	129.6	151.37	151.68	124.9	108.55	135.26	153.46	138.36
21	1032.3	1128.73	1016.12	1003.38	1004.48	486.22	505.21	522.64	508.48	574.31	390.67	432.33	434.45	456.43	490.13	290.25	321.32	463.42	375.71	450.44	294.25	277.94	314.67	354.93	357.35	285.57	287.1	312.21	334.44	314.82
22	1891.84	2049.72	1897.68	1937.96	1942.69	919.95	1002.88	1015.23	1016.02	1098.61	762.46	851.13	851.74	879.96	957.36	581.2	680.05	897.33	744.32	877.74	572.2	607.93	641.05	710.54	716.18	559.36	600.69	615.98	649.99	620.71
23	3056.41	3351.86	3147.92	3238.17	3274.7	1599.03	1787.91	1777.5	1804.75	1905.96	1333.49	1516.5	1499.15	1538.24	1689.06	1050.73	1260.7	1567.19	1333.4	1546.97	1018.83	1146.62	1162.57	1262.46	1272.59	991.99	1111.7	1102.23	1151.14	1108.85
24	4384.66	4833.69	4620.81	4699.91	4771.14	2507	2839.43	2804.83	2854.35	2955.94	2113.44	2433.18	2394.88	2437.78	2677.25	1712.74	2074.96	2479.77	2164.27	2461.75	1648.58	1909.17	1893.87	2018.3	2037.49	1599.07	1836.61	1785.65	1840.07	1771.43
25	5656.07	6238.8	6047.51	6057.39	6126.96	3545.14	4048.08	3983.23	4031.41	4120.56	3044.05	3527.26	3457.16	3496.46	3817.67	2516.61	3063.64	3551.33	3162.24	3541.76	2418.62	2847.19	2783.61	2913.33	2942.21	2331.24	2732.2	2620.14	2661.34	2543.73
26	6693.02	7364.19	7191.97	7108.83	7128.28	4584.93	5251.24	5147.18	5173.24	5238.26	4012.02	4660.27	4547.05	4579.96	4958.95	3373.75	4108.05	4643.97	4200.49	4642.84	3239.38	3846.25	3726.36	3838.4	3866.69	3106.28	3696.59	3506.77	3511.73	3327.55
27	7441.53	8134.21	7961.2	7794.92	7775.59	5513.24	6312.18	6169.42	6159.1	6198.17	4911.48	5700.78	5546.08	5570.99	5971.06	4198.5	5092.94	5642.19	5165.06	5641.88	4020.53	4795.98	4622.08	4703.59	4716.6	3848.29	4618.51	4353.8	4304.83	4058.48
28	7941.52	8586.61	8428.46	8204.78	8169.46	6284.17	7172.76	7000.82	6958.48	6981.24	5689.56	6583.15	6392.75	6414.46	6813.27	4934.5	5952.87	6489.97	5998.3	6490.68	4716.44	5630.52	5412.16	5466.39	5460.49	4514.19	5435.88	5112.09	5015.25	4727.75
29	8264.18	8822.55	8696.55	8449.75	8411.37	6912.53	7845.5	7658.07	7599.73	7616.91	6336.06	7297.32	7086.45	7110.39	7501.56	5567.2	6670.99	7187.58	6699.84	7197.96	5322.67	6336.05	6089.99	6133.84	6111.83	5100.61	6133.33	5771	5651	5330.1
30	8475.58	8948.94	8849.44	8605.17	8567.25	7424.7	8366.81	8180.04	8114.67	8128.29	6871.06	7869.28	7654.13	7680.08	8061.12	6101.12	7267.53	7759.98	7291.81	7786.4	5846.62	6931.04	6673.07	6714.8	6683.51	5616.62	6725.01	6342.93	6214.89	5867.85
31	8621.78	9015.08	8937.85	8701.06	8674.49	7846.19	8770.66	8595.11	8527.99	8538.75	7319.23	8329.5	8118.18	8148.68	8514.53	6551.75	7760.69	8225.67	7790	8270.2	6296.28	7432.98	7172.2	7213.49	7177.97	6068.61	7232.24	6840.46	6707.75	6347.39
32	8732.92	9057.12	8985.16	8755.44	8751.7	8189.01	9086.72	8923	8857.55	8867.72	7688.87	8697.76	8494.89	8533.38	8877.1	6935.83	8169.84	8602.4	8202.82	8661.72	6686.99	7857.78	7596.07	7638.98	7603.34	6464.42	7666.98	7272.16	7137.22	6767.38
33	8812.28	9090.51	9023.2	8790.2	8803.78	8469.55	9334.81	9181.63	9118.94	9126.57	7995.42	8994.79	8800.33	8846.09	9165.21	7262.54	8510.39	8908.3	8544.08	8976.66	7027.33	8212.89	7953.63	8000.36	7966.69	6810.77	8036.36	7643.34	7515.96	7136.53
34	8866.37	9107.52	9056.3	8811.05	8837.98	8700.05	9526.28	9383.9	9325.13	9337	8251.57	9236.17	9050.22	9102.5	9394.95	7537.95	8789.38	9154.31	8825.68	9231.68	7317.97	8510.12	8255.77	8309.32	8275	7112.44	8350.3	7960.05	7848.38	7467.41
35	8907.81	9119.24	9082.61	8825.16	8857.35	8887.99	9676.26	9543.01	9486.74	9508.03	8467.23	9426.91	9251.69	9308.87	9576.21	7770.76	9018.13	9351.76	9057.42	9437.07	7563.93	8758.08	8512.87	8572.12	8537.13	7371.96	8614.64	8227.38	8134.81	7762.25
36	8939.91	9131.91	9098.19	8836.31	8869.89	9044.49	9794.13	9668.11	9614.27	9643.94	8648.01	9575.13	9415.16	9475.22	9720.18	7968.28	9205.13	9508.94	9247.4	9599.24	7773.7	8962.38	8730.59	8797.42	8762.53	7596	8836.82	8455.46	8383.39	8021.61
37	8964.17	9143.58	9103.34	8846.86	8878.82	9172.35	9885.33	9767.32	9717.31	9751.21	8799.74	9693.12	9550.09	9612.59	9839.17	8138.62	9358.74	9633.69	9404.85	9730.11	7954.06	9134.89	8913.13	8991.95	8958.83	7792.07	9026.27	8653.48	8601.28	8251.55
38	8977.97	9153.85	9108.38	8858.67	8884.57	9278.58	9956.38	9846.47	9801.23	9837.36	8926.96	9790.89	9659.49	9725.26	9934.51	8285.81	9484.97	9735.1	9535.51	9835.1	8109.75	9279.83	9067.64	9159.3	9126.4	7962.36	9187.69	8824.1	8791.16	8456.27
39	8985.21	9160.7	9124.12	8872.79	8897.47	9389.32	10020.2	9924.33	9880.37	9919.73	9059.3	9879.96	9764	9839.36	10027.8	8439.72	9612.63	9837.51	9667.86	9939.76	8266.05	9431.79	9223.95	9331.71	9297.58	8145.54	9355.72	8994.41	8994.5	8673.12
40	9001.96	9190.07	9122.45	8880.26	8894.12	9473.57	10068.5	9966.51	9939.13	9980.35	9155.19	9957.52	9831.35	9909.09	10073.5	8549.48	9700.06	9905.5	9751.18	10006.2	8393.92	9523.16	9329.87	9452.46	9413.65	8265.27	9470.51	9122.36	9134.74	8832.22
41	9001.96	9190.07	9122.45	8880.26	8894.12	9473.57	10068.5	9966.51	9939.13	9980.35	9155.19	9957.52	9831.35	9909.09	10073.5	8549.48	9700.06	9905.5	9751.18	10006.2	8393.92	9523.16	9329.87	9452.46	9413.65	8265.27	9470.51	9122.36	9134.74	8832.22
42	9001.96	9190.07	9122.45	8880.26	8894.12	9473.57	10068.5	9966.51	9939.13	9980.35	9155.19	9957.52	9831.35	9909.09	10073.5	8549.48	9700.06	9905.5	9751.18	10006.2	8393.92	9523.16	9329.87	9452.46	9413.65	8265.27	9470.51	9122.36	9134.74	8832.22
43	9001.96	9190.07	9122.45	8880.26	8894.12	9473.57	10068.5	9966.51	9939.13	9980.35	9155.19	9957.52	9831.35	9909.09	10073.5	8549.48	9700.06	9905.5	9751.18	10006.2	8393.92	9523.16	9329.87	9452.46	9413.65	8265.27	9470.51	9122.36	9134.74	8832.22
44	9001.96	9190.07	9122.45	8880.26	8894.12	9473.57	10068.5	9966.51	9939.13	9980.35	9155.19	9957.52	9831.35	9909.09	10073.5	8549.48	9700.06	9905.5	9751.18	10006.2	8393.92	9523.16	9329.87	9452.46	9413.65	8265.27	9470.51	9122.36	9134.74	8832.22
45	9001.96	9190.07	9122.45	8880.26	8894.12	9473.57	10068.5	9966.51	9939.13	9980.35	9155.19	9957.52	9831.35	9909.09	10073.5	8549.48	9700.06	9905.5	9751.18	10006.2	8393.92	9523.16	9329.87	9452.46	9413.65	8265.27	9470.51	9122.36	9134.74	8832.22

## Sheet: Figure .1b
Cycles	1	2	3	4	5	6	7	8	9	10	11	12	13	14	15	16	17	18	19	20	21	22	23	24	25	26	27	28	29	30
1	3.6	27.28	22.08	-4.94	4.98	14.49	7.49	-0.21	8.17	6.9	7.99	-3.22	-4.57	9.07	11.44	-4.28	-9.33	0.44	-7.17	6.2	-9.22	5.22	-8.18	12.17	6.1	-0.17	12.57	-16.13	13.23	7.38
2	-2.38	20.87	16.13	-9.93	2.15	8.76	2.48	-5.32	4.32	5.34	6.37	-7.01	-9.27	7.24	11.47	-7.53	-12.8	-3.57	-9.93	5.97	-12.53	-0.55	-11.01	11.99	2.92	-4.91	9.99	-19.95	11.65	4.57
3	3.31	14.47	10.47	-6.84	0.58	6.08	1.06	-6.3	4.25	5.67	6.4	-7.67	-8.71	5.85	11.05	-6.65	-12.6	-3.86	-8.16	5.68	-10.64	-2.08	-11.39	9.75	2.92	-5.59	7.92	-18.2	8.89	2.14
4	4.93	9.22	5.51	-4.99	-0.25	3.72	0.35	-6.38	3.69	5.64	6.3	-7.14	-7.04	4.87	10.16	-5.13	-11.35	-3.65	-6.53	5.4	-8.05	-2.96	-10.75	7.56	2.74	-5.47	6.18	-15.59	6.23	0.36
5	4	5.52	2.06	-4.84	-0.2	2.79	1.62	-3.83	2.69	5.27	6.09	-3.5	-3.03	4.51	8.53	-1.93	-7.19	-1.26	-3.81	5.05	-3.9	-1.82	-8.24	5.13	2.51	-3.32	4.84	-11.81	3.75	-0.04
6	2.54	4.48	0.14	-4.87	-0.4	3.02	4.08	-0.12	1.55	4.69	5.24	0.95	1.79	4.33	6.22	1.54	-1.71	1.4	-1.11	4.18	0.43	0.79	-3.58	2.73	2.23	-0.1	3.6	-6.34	1.64	0.93
7	4.04	4.2	-1.21	-3.4	-0.88	4.1	6.29	2.93	1.55	3.73	3.67	3.35	4.51	3.63	3.43	3.27	2.72	3.28	2.23	2.66	2.55	3.91	0.88	0.28	1.94	2.37	2.46	-1.63	-0.03	2.4
8	5.25	0.54	-3.12	3.13	-0.22	4.8	6.66	4.65	2.14	2.18	1.69	5.09	4.85	2.14	0.68	3.94	5.92	5.17	5.34	0.15	3.64	6.91	4.32	-1.71	2.01	3.83	1.88	2.07	-1.07	3.3
9	1.84	-4.56	-4.48	9.69	1.31	3	4.38	4.01	2.2	0.26	-0.49	5.44	3.88	-0.03	-1.72	3.48	6.13	5.07	5.47	-2.27	4.03	8.19	5.94	-2.86	1.64	3.77	1.67	5.64	-1.68	3.02
10	-2.42	-8	-4.34	8.23	3.7	0.21	1.17	4.21	1.35	-1.89	-2.84	4.4	2.5	-2.35	-3.73	2	4.47	4.4	3.88	-3.28	3.05	7.42	4.97	-3.66	0.13	2.75	0.51	6.59	-2.43	1.72
11	-5.08	-8.76	-1.32	3.81	4.94	-2.47	-1.58	4.45	-0.14	-4.22	-5.24	2.08	0.76	-4.4	-5.81	0.57	2.13	2.82	1.49	-3.7	1.24	5.18	3.1	-4.6	-1.41	1.33	-1.86	6.1	-3.55	0.13
12	-7.09	-7.19	0.87	-0.18	2.97	-5.61	-4.13	1.7	-2.35	-6.68	-7.55	-0.96	-0.78	-6.35	-7.75	-0.82	-0.67	-0.51	-0.98	-4.45	-0.76	1.85	0.75	-5.85	-3.1	-0.21	-4.62	4.2	-4.88	-1.39
13	-9.84	-7.52	-2.2	-3.68	-0.09	-8.86	-7.34	-2.69	-5.4	-9.07	-9.71	-4.33	-2.86	-8.29	-9.16	-2.67	-3.47	-4.24	-3.34	-5.75	-2.67	-2.76	-1.8	-7.21	-4.97	-2.27	-7.45	0.87	-6.3	-3.29
14	-12.72	-11.48	-7.01	-6.18	-3.36	-12.02	-10.66	-6.91	-8.74	-11.49	-11.78	-7.86	-6.42	-10.28	-10.17	-4.92	-6.39	-7.87	-5.65	-8.08	-4.96	-8.15	-4.39	-8.92	-6.57	-4.71	-10.21	-2.79	-7.61	-5.28
15	-14.28	-15.18	-11.2	-7.67	-6.56	-14.64	-12.95	-10.72	-11.71	-13.44	-13.74	-10.92	-10.1	-11.94	-10.86	-7.43	-9.55	-11.25	-7.92	-10.67	-7.41	-13.47	-6.98	-10.77	-8.2	-6.75	-12.78	-6.37	-8.76	-7.1
16	-13.15	-17.43	-12.3	-9.18	-8.79	-16.58	-13.38	-13.88	-13.85	-14.34	-14.33	-12.99	-12.51	-12.64	-11.17	-9.73	-12.01	-13.61	-9.84	-11.76	-9.43	-17.83	-9.62	-11.17	-9.81	-8.53	-14.99	-9.43	-9.66	-8.76
17	-7.72	-17.4	-8.93	-8.96	-9.6	-14.99	-12.45	-14.61	-13.41	-12.64	-12.43	-12.6	-12.93	-11.03	-10.43	-10.47	-12.51	-14.37	-10.56	-10.75	-9.68	-20.42	-10.95	-9.4	-10.19	-10.14	-16.61	-10.87	-9.06	-9.55
18	15.89	-12.17	10.16	-1.44	-2.24	-8.32	-7.64	-10.95	-8.97	-6.31	-5.13	-7.8	-8.3	-4.98	-6	-7.68	-8.35	-9.46	-8.05	-6.34	-6.59	-19.49	-8.94	-3.7	-6.76	-7.16	-15.48	-9.25	-5.2	-7.08
19	102.26	24.99	84.26	52.8	48.75	23.29	17.46	7.35	14.7	23.41	29.36	11.59	11.12	22.84	19.27	7.13	10.85	11.03	5.03	18.06	6.94	-11.8	2.9	24.29	12.69	5.53	-9.01	0.08	17.56	5.99
20	280.01	155.85	217.99	189.63	185.39	118.56	95.94	89.25	100.33	110.62	107.79	80.54	79.66	96.87	102.39	66.62	74.05	88.79	69.05	93.85	60.87	20.86	64.26	88.92	76.29	60.36	26.76	54.06	83.74	66.71
21	601.32	412.64	473.42	451.48	452.84	296.13	255.85	255.98	263.94	278.46	257.12	218.47	219.61	241.74	267.88	184.53	198.35	247.14	198.2	244.57	173.83	130.85	183.42	220.15	206.11	174.64	135.85	166.06	208.48	189.36
22	1180.08	868.62	941.75	918.51	927.27	615.6	552.26	568.05	573.73	601.18	529.65	474.19	487.84	509.15	567.11	399.49	431.68	537	440.09	523.8	384.65	342.66	405.37	463.25	449.3	379.6	337.71	375.77	433.49	415.04
23	2073.96	1594.01	1710.66	1705.57	1737.59	1149.97	1057.02	1099.08	1113.6	1165.88	980.2	918.03	956.58	973.21	1080.09	764.24	834.26	1027.69	866.69	1003.33	740.78	716.93	797.65	879.22	873.03	733.33	695.29	739.39	823.77	811.44
24	3261.96	2654.34	2812.81	2856.78	2931.55	1942.87	1840.69	1917.21	1953.92	2032.21	1655.71	1612.68	1680.9	1699.54	1876.42	1331.29	1467.81	1773.9	1539.77	1749.49	1293.58	1311.37	1414.33	1534.33	1542.43	1278.27	1264.68	1311.09	1440.18	1432.17
25	4641.34	3978.84	4177.57	4278.2	4401.89	2970.96	2900.66	3019.07	3085.4	3192.13	2551.08	2562.71	2657.9	2696.97	2951.4	2103.69	2341.6	2766.04	2473.59	2766.72	2047.78	2144.12	2261.81	2429.45	2458.48	2016.83	2068.53	2108.96	2288.58	2274.62
26	6005.22	5382.49	5608.62	5754.99	5892.02	4133.77	4143.18	4296.34	4394.74	4524.55	3587.68	3695.23	3804.95	3885.42	4205.47	3025.3	3394.71	3915.4	3598.02	3965.22	2944.54	3162.14	3281.74	3499.48	3545.5	2889.61	3059.02	3073.9	3298.28	3262.64
27	7179.99	6679.7	6896.65	7060.92	7154.86	5289.21	5418.66	5588.67	5713.04	5846.1	4646.85	4884.73	4996.46	5124.9	5484.62	3991.79	4515.34	5094.39	4787.52	5201.07	3884.81	4252.45	4361.71	4623.53	4674.6	3797.43	4127.01	4099	4352.49	4277.25
28	8088.52	7731.52	7924.04	8056.95	8063.81	6317.5	6586.56	6759.81	6896.82	7011.45	5618.01	6006.47	6110.55	6283.82	6655.75	4897.19	5585.08	6190.41	5918.98	6348.05	4766.15	5300.77	5391.84	5683.7	5728.26	4645.69	5159.8	5089.31	5350.74	5222.29
29	8724.88	8505.25	8654.95	8730.1	8654.66	7158.6	7574.38	7735.17	7871.91	7955.43	6436.76	6981.98	7074.51	7282.16	7644.19	5674.13	6527.81	7138.09	6908.05	7328.7	5522.48	6230.84	6304.41	6610.67	6638.01	5376.77	6083.93	5971.35	6226.98	6047.99
30	9144.88	9037.83	9139.61	9152.43	9028.22	7806.86	8362.05	8499.9	8626.98	8676.66	7085.59	7783.92	7863.99	8094.68	8431.74	6298.29	7318.12	7915.87	7724.75	8122.15	6132.97	7015.11	7071.94	7380.87	7388.87	5970.18	6866.31	6716.72	6964.47	6748.33
31	9416.01	9389.27	9456.02	9415.31	9268.48	8290.58	8964.49	9077.62	9194.3	9222.79	7575.07	8419.15	8489.26	8733.88	9039.98	6775.05	7957.48	8532.61	8376.71	8748.71	6603.31	7654.8	7696.8	8005.75	8000.43	6429.76	7507.19	7328.44	7575.95	7339.86
32	9587.06	9615.74	9654.17	9579.68	9432.27	8640.97	9414.72	9509.75	9615.3	9637.28	7929.37	8910.57	8973.29	9227.84	9502.39	7126.36	8463.98	9011.69	8890.03	9237.95	6953.16	8166.13	8195.83	8509.48	8498.14	6778.43	8024.27	7822.68	8081.5	7841.64
33	9698.9	9762.15	9781.12	9685.45	9541.14	8889.49	9749.65	9834.23	9933	9952.73	8184.26	9288.72	9343.9	9606.72	9855.33	7381.94	8863.78	9383.44	9294.03	9616.93	7211.24	8571.38	8592.67	8916.33	8904.23	7039.07	8441.03	8220.33	8499.35	8266.52
34	9773.64	9862.58	9865.27	9760.97	9611.76	9068.95	10002.8	10075.5	10172.1	10191.6	8371.32	9580.36	9629.7	9901.7	10128	7568.59	9177.25	9671.24	9609.7	9910.92	7402.32	8892.55	8906.76	9246.17	9236.82	7232.44	8779.36	8537.36	8843.97	8623.46
35	9824.37	9935.29	9915.2	9812.51	9656.69	9199.34	10195.6	10257.2	10351	10372.1	8512.73	9804.72	9846.79	10129.6	10338.4	7710.12	9422.22	9890.3	9856.69	10141.5	7544.57	9148.22	9152.82	9514.85	9508.47	7377.69	9049.83	8788.59	9132.52	8926.62
36	9855.43	9984.56	9946.54	9844.72	9687.04	9297.86	10342.6	10395.2	10490.6	10515.5	8628.01	9978.07	10014.2	10304.6	10503.2	7820.23	9615	10061.3	10054.7	10324	7655.56	9351.41	9347.33	9735.11	9731.89	7489.48	9268.01	8990.53	9375.38	9187.12
37	9873.45	10014.6	9971.66	9871.25	9711.53	9378.3	10457.4	10499.6	10599	10627.6	8724.56	10114	10145.7	10443.4	10634	7910.28	9769.49	10194.8	10212.1	10468.1	7744.41	9515.41	9502.96	9916.84	9917.8	7577.39	9445.54	9151.64	9577.54	9407.62
38	9891.96	10035.7	9992.05	9892.63	9727.07	9445.3	10547.8	10580.5	10681.5	10716.2	8804.33	10222.4	10250.3	10555.7	10738	7988.19	9896.4	10297	10334.5	10580.9	7816.82	9648.68	9629.07	10066.5	10070.9	7650.94	9591.1	9278.05	9743.02	9589.74
39	9911.26	10058.5	10009.5	9898.42	9732.59	9508.48	10637.6	10656.4	10749.3	10795.2	8890.12	10324.1	10350.2	10662.5	10838.4	8071.81	10019.5	10393.5	10453	10695.1	7889.5	9779.38	9748.34	10211	10221	7727.68	9733.02	9402.98	9914.25	9771.69
40	9924.93	10059.8	10016.4	9926.03	9738.4	9560.25	10688.8	10708	10819.3	10872.1	8949.99	10400.1	10408.1	10733.9	10902.1	8137.82	10107.2	10454.9	10527	10762.3	7957.54	9873.31	9831.62	10315.7	10325.5	7791.52	9830.01	9480.49	10037.2	9915.65
41	9924.93	10059.8	10016.4	9926.03	9738.4	9560.25	10688.8	10708	10819.3	10872.1	8949.99	10400.1	10408.1	10733.9	10902.1	8137.82	10107.2	10454.9	10527	10762.3	7957.54	9873.31	9831.62	10315.7	10325.5	7791.52	9830.01	9480.49	10037.2	9915.65
42	9924.93	10059.8	10016.4	9926.03	9738.4	9560.25	10688.8	10708	10819.3	10872.1	8949.99	10400.1	10408.1	10733.9	10902.1	8137.82	10107.2	10454.9	10527	10762.3	7957.54	9873.31	9831.62	10315.7	10325.5	7791.52	9830.01	9480.49	10037.2	9915.65
43	9924.93	10059.8	10016.4	9926.03	9738.4	9560.25	10688.8	10708	10819.3	10872.1	8949.99	10400.1	10408.1	10733.9	10902.1	8137.82	10107.2	10454.9	10527	10762.3	7957.54	9873.31	9831.62	10315.7	10325.5	7791.52	9830.01	9480.49	10037.2	9915.65
44	9924.93	10059.8	10016.4	9926.03	9738.4	9560.25	10688.8	10708	10819.3	10872.1	8949.99	10400.1	10408.1	10733.9	10902.1	8137.82	10107.2	10454.9	10527	10762.3	7957.54	9873.31	9831.62	10315.7	10325.5	7791.52	9830.01	9480.49	10037.2	9915.65
45	9924.93	10059.8	10016.4	9926.03	9738.4	9560.25	10688.8	10708	10819.3	10872.1	8949.99	10400.1	10408.1	10733.9	10902.1	8137.82	10107.2	10454.9	10527	10762.3	7957.54	9873.31	9831.62	10315.7	10325.5	7791.52	9830.01	9480.49	10037.2	9915.65

## Sheet: Figure .1c
Cycles	1	2	3	4	5	6	7	8	9	10	11	12	13	14	15	16	17	18	19	20	21	22	23	24	25	26	27	28	29	30
1	13.53	25.59	9.96	-92.9	-11.05	-64.59	-37.86	-32.53	-22.86	-45.03	-28.24	-94.75	-86.85	-29.86	-13.29	-101.43	-77.74	-50.92	-69.01	-27.87	-97.13	-102.63	-92.49	-15.61	-42.97	-78.66	-29.28	-104.18	-17.75	-50.08
2	2.9	19	-0.97	-100.96	-12.18	-68.27	-41.58	-38.02	-24.24	-41.75	-27.29	-95.47	-89.6	-26.83	-6.21	-101.91	-79.16	-53.53	-68.72	-22.23	-98.97	-104.6	-92.05	-8.52	-43.87	-81.36	-29.35	-107.84	-14.92	-50
3	-6.53	12.62	3.39	-59.79	-6.1	-54.09	-42.54	-37.6	-22.51	-24.68	-21.39	-80.44	-77.53	-16	-1.2	-86	-73.55	-52.59	-59.52	-16.16	-88.58	-92.77	-76.77	-4.6	-35.03	-76.41	-28.03	-101.06	-11.89	-47.06
4	-10.63	6.8	6.71	-27.63	-1.46	-43.34	-41.9	-33.38	-18.94	-11.3	-14.12	-65.34	-64.51	-7.43	2.34	-69.71	-62.72	-46.66	-50.05	-9.92	-74.77	-77.37	-61.43	-2.51	-28.11	-68.11	-23.85	-90.32	-8.49	-40.56
5	-9.38	2.31	9.47	-7.03	2.46	-33.76	-34.86	-22.89	-11.97	-1.61	-3.94	-45.85	-44.85	-1.12	3.95	-49.76	-45.31	-34.94	-37.58	-3.07	-52.31	-55.69	-45.58	-1.64	-22.32	-52.77	-15.77	-69.75	-4.31	-26.92
6	0.77	-0.36	9.11	0.66	4.94	-21.8	-22.52	-12.48	-5.19	4.65	6.77	-26.69	-24.76	5.88	4.99	-29.38	-26.32	-18.27	-19.53	3.21	-26.73	-29.94	-28.07	0.89	-12.27	-30.44	-2.46	-41.19	0.54	-9.39
7	10.33	-0.8	6.39	5.81	9.58	-6.27	-4.93	-3.31	1.59	8.48	14.11	-8.81	-5.93	12.63	6.04	-9.46	-10.1	-3.94	2.5	8	-7.18	-9.95	-8.41	4.97	0.05	-6.8	11.28	-12.2	5.32	3.46
8	9.2	-0.19	4.74	10.95	12.28	6.15	9.5	4.24	6.82	11.33	17.7	9.28	9.82	16.28	5.74	6.21	4.8	3.73	17.35	12.87	8.01	4.31	4.76	9.56	7.13	8.39	21.43	10.1	9.47	11.95
9	7.19	0.78	3.82	14	8.72	12.03	12.1	6.98	7.05	13.41	18.49	17.3	14.07	16.09	4.95	12.76	15.41	10.17	21.35	16.24	15.4	15.07	11.97	11.21	10.23	13.47	27.08	18.9	11.65	15.65
10	10.51	-0.5	-0.49	10.29	-1.35	13.23	11.46	7.11	5.48	14.14	16.39	16.49	13.33	12.63	2.84	14.4	17.14	12.66	21.23	17.39	15.68	17.94	15.8	9.01	10.77	13.92	26.15	19.55	11.6	15.01
11	12.95	-5.9	-7.52	-0.09	-12.62	11.31	10.2	6.71	3.21	13.85	12.03	12.16	10.85	3.43	-0.72	14.01	13.87	10.42	19.85	15.24	13.9	16.05	16.26	3.61	8.99	12.16	21.2	18.08	8.38	11.9
12	4.7	-11.16	-14.81	-11.21	-20.46	8	7.39	5.7	-0.09	10.35	4.13	6.31	7.17	-7.26	-3.06	11.93	9.2	6.32	15.99	7.8	10.81	12.02	13.43	-2.55	4.65	9.02	14.06	14.59	3.37	6.67
13	-9.19	-14.95	-23.32	-17.79	-24.68	3.38	3.18	3.68	-3.82	4.47	-4.84	1.29	2.31	-12	-6.88	8.34	3.62	1.68	9.27	-1.34	5.92	6.68	7.75	-6.04	-2.58	5.08	6.8	9.15	-1.02	0.73
14	-25.75	-15.81	-31.78	-23.32	-21.46	-2.55	-2.22	0.34	-7.05	-6.9	-11.14	-4.22	-3.64	-14.19	-12.53	2.68	-2.31	-2.76	-1.36	-16	-1.85	-0.37	-1.42	-13.4	-11.06	0.31	0.46	2.35	-5.26	-4.7
15	-39.05	-13.73	-34.24	-27.99	-9.7	-8.8	-8.54	-5.15	-10.59	-17.77	-17.23	-9.15	-9.17	-15.62	-17.1	-3.44	-6.75	-6.99	-13.7	-29.06	-10.62	-7.21	-9.84	-19.92	-17.54	-4.28	-7.76	-6.15	-9.67	-10.33
16	-45.51	-10.32	-24.45	-27.21	23.7	-12.83	-14.93	-11.78	-13.68	-18.24	-20.55	-11.44	-12.66	-15.4	-18.04	-7.31	-9.69	-11.09	-20.1	-27.96	-16.08	-12.26	-12.85	-16.77	-19.04	-7.88	-15.6	-13.44	-10.85	-12.48
17	-32.99	13.31	26.87	-1.19	99.62	-12.04	-15.67	-15.55	-13.74	-10.91	-19.13	-11.3	-13.84	-12.15	-12.9	-12.13	-10.3	-13.71	-19.77	-18.63	-17.01	-13.83	-13.3	-8.7	-13.43	-9.53	-18.39	-15.9	-6.11	-8.05
18	10.6	107.35	190.87	157.3	253.46	-4.63	-7.69	-8.67	-2.47	25.41	-13.23	-5.25	-6.02	2.15	9.29	-14.92	-6.56	-7.06	-10.49	2.2	-13.77	-8.51	-7.34	9.93	3.96	-7.59	-14.89	-10.81	17.25	15.43
19	215.58	320.05	491.33	516.75	600.19	35.1	53.6	52.48	76.65	143.46	5.45	33.28	43.7	78.66	100.73	-7.95	19	44.6	35.47	95.35	-0.77	23.7	26.7	77.15	76.54	9.89	-1.72	16.53	87.87	89.8
20	588.2	742.77	1055.88	1183.95	1290.73	131.57	195.49	233.41	283.22	397.83	79.4	141.22	191.25	257.47	305.31	33.76	102.78	198.59	178.32	275.7	57.39	113.95	142.35	217.57	217.84	75.89	78.98	118.45	232.77	230.4
21	1168	1518.54	2061.83	2264.77	2458.83	304.81	441.78	583.57	684.9	841.27	221.78	340.99	465.96	580	680.64	145.16	270.19	496.37	458.91	611.67	161.89	268.32	365.73	482.84	477.18	198.75	253.29	324.91	506.64	493.06
22	2094.61	2716.77	3571.92	3893.94	4148.3	615.88	877.12	1185.09	1343.95	1548.44	462.97	677.02	917.97	1098.91	1293.64	338.58	564.39	973.48	918.67	1167.87	336.77	534.38	723.62	930.06	932.35	411.6	549.81	682.91	961.75	945.93
23	3407.13	4303.01	5443.55	5860.9	6121.91	1111.72	1549.48	2107.6	2330.67	2591.08	843.44	1209.36	1615.01	1888.25	2206.06	644.94	1037.08	1708.83	1634.42	2005.85	629.11	969.2	1283.71	1589.82	1625.9	745.24	1032.13	1258.32	1637.74	1616.42
24	4990.75	6090.78	7350.91	7774.48	8000.69	1817.87	2485.19	3298.03	3559.47	3850.97	1415.15	1969.4	2551.74	2924.43	3369.08	1116.31	1716.09	2694.74	2591.53	3084.38	1087.36	1590.95	2051.13	2441.37	2520.54	1226.67	1720.78	2043.35	2496.76	2460.35
25	6578.86	7786.45	8977.52	9319.39	9420.24	2709.07	3575.14	4577.19	4847.01	5134.49	2152.03	2902.53	3646.07	4090.41	4635.39	1746.55	2549.31	3801.37	3676.62	4266.63	1689.76	2365.42	2969.61	3399.06	3504.33	1845.68	2550.06	2952.03	3425.2	3349.71
26	7926.83	9154.47	10137.6	10319.5	10268.6	3657.44	4651.1	5759.87	6000.93	6252.34	2988.84	3886.52	4732.19	5205.43	5808.01	2469.27	3433.14	4884.38	4739.7	5384.4	2371.11	3190.17	3900.24	4309.15	4408.24	2520.9	3412.18	3865.05	4281.78	4138.82
27	8906.37	10088.1	10812.5	10853.2	10711.7	4534.58	5586.5	6718.24	6897.19	7102.95	3827.85	4786.5	5668.88	6127.2	6750.34	3203.28	4253.65	5815.8	5637.09	6301.43	3039.23	3946.02	4708.07	5061.3	5132.03	3163.44	4188.62	4663.71	4978.93	4771.18
28	9540.08	10641.4	11159	11128.2	10951.6	5271.83	6322.82	7430.97	7554.81	7724.79	4566.2	5523.88	6413.93	6840.41	7461.23	3872.91	4936	6549.77	6336.88	7006	3630.17	4573.28	5356.93	5661.05	5704.43	3725.66	4815.65	5303.26	5532.84	5277.97
29	9954.15	10958.4	11352.2	11296.3	11115.5	5865.74	6879.01	7961.45	8055.06	8203.92	5174.98	6097.01	6988.07	7391.16	8000.27	4436.9	5472.77	7116.99	6878.56	7547.21	4132.94	5078.29	5873.36	6142.48	6169.47	4196.1	5310.67	5808.86	5984.34	5697.33
30	10234.8	11161.2	11478.4	11410.3	11241.1	6345.7	7313.35	8374.66	8451.11	8585.26	5678	6545.97	7432.45	7814.95	8411.61	4903.74	5909.1	7567.52	7310.71	7972.92	4562.17	5487.96	6293.46	6536.56	6555.24	4593.85	5715.5	6221.54	6359.38	6050.28
31	10438	11302.9	11564.7	11483.5	11326.9	6748.5	7668.07	8706.89	8770.81	8891.69	6100.38	6912.77	7786.77	8147.87	8740.01	5302.19	6273.68	7935.89	7663.13	8318.9	4926.63	5825.9	6640.49	6867.78	6883.59	4943.4	6054.1	6564.18	6676.67	6349.69
32	10605	11400	11632.2	11541	11386.2	7095.58	7962.44	8973.42	9033.07	9148.06	6461.28	7221.98	8081.34	8430.61	9018.34	5643.15	6575.63	8236.55	7956.43	8601.86	5239.05	6117.23	6935.77	7157.42	7170.75	5257.7	6343.09	6855.65	6950.51	6609.61
33	10734.8	11469.5	11688.1	11584.2	11435.2	7396.86	8215.41	9195.84	9251.23	9362.95	6781.06	7495.02	8334.89	8678.46	9252.8	5942.64	6834.59	8487.73	8203.84	8840.79	5523.06	6374.71	7192.58	7414.21	7425.04	5539.19	6597.9	7112.39	7194.82	6843.27
34	10845.3	11523.8	11719.7	11615	11478.3	7656.78	8433.79	9389.83	9440.19	9546.92	7057.15	7732.77	8553.9	8888.6	9445.73	6205.56	7065.07	8705.77	8417.94	9047.57	5776.28	6600.47	7413.42	7626.78	7628.63	5787.05	6826.63	7337.1	7408.23	7046.42
35	10941.4	11566.8	11743.9	11643.5	11515.5	7885.4	8628.54	9554.04	9594.78	9695.38	7295.25	7935.93	8738.79	9067.11	9610.93	6437.36	7267.4	8891.98	8603.88	9220.96	5996.18	6797.46	7604.25	7812.57	7803.93	6009.58	7026.82	7527.56	7595.37	7225.87
36	11013.1	11602.9	11770.9	11674.5	11560.5	8092.39	8797.15	9693.42	9725.52	9824.95	7505.47	8112.7	8905.75	9228.43	9762	6644.49	7446.09	9052.01	8765.62	9369.35	6194.44	6974.88	7778.34	7992.83	7977.34	6214.4	7205.44	7699.51	7766.28	7391.57
37	11077.9	11635.3	11796	11702.5	11595.7	8273.17	8943.41	9815.52	9847.72	9947.67	7694.68	8270.45	9058.41	9371.55	9890.8	6826.5	7608.38	9194	8910.9	9501.82	6375.44	7139.63	7935.49	8153.26	8131.02	6396.86	7370.88	7861.24	7920.49	7542.3
38	11142	11666.2	11818.3	11719.5	11609.1	8433.03	9080.48	9926.56	9958.5	10055.4	7864.25	8416.94	9190.75	9492.59	9994.38	6990.08	7760.63	9323.87	9042.42	9621.62	6541.46	7291.06	8077.89	8290	8258.65	6561.69	7526.44	8005.88	8055.96	7672.09
39	11189.2	11713.5	11844.4	11764.6	11603.8	8599.83	9226.19	10043.1	10060.6	10156.6	8048.74	8574.06	9334.36	9616.09	10104.1	7163	7915.63	9466.46	9175.51	9746.2	6704.31	7454.43	8236.27	8440.11	8397.92	6745.04	7685.23	8159.33	8201.28	7807.99
40	11251.5	11723.2	11847.6	11772	11666.3	8732.2	9346.61	10130.5	10150.5	10237.5	8183.53	8685.15	9438.3	9731.09	10204.8	7303.15	8063.05	9567.57	9278.93	9830.02	6858.78	7575.33	8359.42	8576.81	8529.6	6898.42	7809.41	8273.46	8317.81	7911.95
41	11251.5	11723.2	11847.6	11772	11666.3	8732.2	9346.61	10130.5	10150.5	10237.5	8183.53	8685.15	9438.3	9731.09	10204.8	7303.15	8063.05	9567.57	9278.93	9830.02	6858.78	7575.33	8359.42	8576.81	8529.6	6898.42	7809.41	8273.46	8317.81	7911.95
42	11251.5	11723.2	11847.6	11772	11666.3	8732.2	9346.61	10130.5	10150.5	10237.5	8183.53	8685.15	9438.3	9731.09	10204.8	7303.15	8063.05	9567.57	9278.93	9830.02	6858.78	7575.33	8359.42	8576.81	8529.6	6898.42	7809.41	8273.46	8317.81	7911.95
43	11251.5	11723.2	11847.6	11772	11666.3	8732.2	9346.61	10130.5	10150.5	10237.5	8183.53	8685.15	9438.3	9731.09	10204.8	7303.15	8063.05	9567.57	9278.93	9830.02	6858.78	7575.33	8359.42	8576.81	8529.6	6898.42	7809.41	8273.46	8317.81	7911.95
44	11251.5	11723.2	11847.6	11772	11666.3	8732.2	9346.61	10130.5	10150.5	10237.5	8183.53	8685.15	9438.3	9731.09	10204.8	7303.15	8063.05	9567.57	9278.93	9830.02	6858.78	7575.33	8359.42	8576.81	8529.6	6898.42	7809.41	8273.46	8317.81	7911.95
45	11251.5	11723.2	11847.6	11772	11666.3	8732.2	9346.61	10130.5	10150.5	10237.5	8183.53	8685.15	9438.3	9731.09	10204.8	7303.15	8063.05	9567.57	9278.93	9830.02	6858.78	7575.33	8359.42	8576.81	8529.6	6898.42	7809.41	8273.46	8317.81	7911.95

## Sheet: Figure .1d
SFGR	200	300	400	500	600*
100	21.309	21.168	21.324	21.316	21.316
150	22.543	22.371	22.363	22.348	22.23
200	22.887	22.66	22.676	22.621	22.457
250	23.348	22.996	22.582	22.895	22.613
300	23.418	23.168	23.152	22.996	22.98
350#	23.473	23.23	23.254	23.176	23.246
*: primer pmol/mL; #:probe pmol/mL.
	200
100	21.512	21.336	21.079
150	22.566	22.419	22.644
200	22.891	22.76	23.01
250	23.346	23.515	23.183
300	23.416	23.439	23.399
350#	23.471	23.512	23.436
	300
100	21.17	21.221	21.113
150	22.369	22.387	22.357
200	22.679	22.537	22.764
250	22.896	23.105	22.987
300	23.475	23.519	22.51
350#	23.235	23.364	23.091
	400
100	21.333	21.278	21.361
150	22.371	22.353	22.365
200	22.679	22.675	22.674
250	22.579	22.588	22.579
300	23.108	23.167	23.181
350#	23.247	23.251	23.264
	500
100	21.324	21.309	21.315
150	22.239	22.268	22.183
200	22.461	22.459	22.451
250	22.61	22.617	22.612
300	23.319	22.97	22.651
350#	23.243	22.241	24.254
	600
100	21.339	21.308	21.301
150	22.281	22.233	22.176
200	22.45	22.461	22.46
250	22.615	22.597	22.627
300	23.023	22.987	22.93
350#	23.25	23.245	23.243

## Sheet: Figure .1e
SFTSV	200	300	400	500	600*
100	22.348	22.84	22.715	22.73	22.707
150	23.426	23.559	23.48	23.457	23.379
200	23.738	23.809	23.73	23.707	23.52
250	24.184	23.988	23.621	23.895	23.652
300	24.238	24.199	24.059	23.902	23.895
350#	24.27	24.27	24.207	24.027	24.035
*: primer pmol/mL; #:probe pmol/mL.
	200
100	22.575	22.472	21.997
150	22.99	23.125	24.163
200	23.77	24.123	23.321
250	24.667	24.61	23.275
300	24.223	24.535	23.956
350#	24.734	24.125	23.951
	300
100	22.134	23.335	23.051
150	23.917	23.155	23.605
200	23.813	23.66	23.954
250	23.912	24.002	24.05
300	24.12	24.511	23.966
350#	24.178	24.535	24.097
	400
100	22.943	22.516	22.686
150	23.417	23.55	23.473
200	23.717	23.812	23.661
250	23.512	23.009	24.342
300	23.918	24.126	24.133
350#	24.035	24.017	24.569
	500
100	22.701	21.986	23.434
150	23.354	23.229	23.554
200	23.515	23.416	23.629
250	23.559	23.671	23.726
300	23.89	23.714	24.081
350#	24.125	23.998	23.982
	600
100	22.711	22.783	22.627
150	22.376	22.398	25.363
200	23.594	23.552	23.414
250	23.59	23.651	23.715
300	23.897	23.912	23.876
350#	23.991	24.035	24.079

## Sheet: Figure .1f
HTNV	200	300	400	500	600*
100	21.207	20.793	20.324	20.16	20.043
150	23.34	22.707	22.176	21.98	21.73
200	23.863	23.176	22.629	22.324	22.043
250	24.355	23.457	22.527	22.613	22.215
300	24.418	23.605	23.066	22.637	22.605
350#	24.176	23.457	23.098	22.574	22.605
*: primer pmol/mL; #:probe pmol/mL.
	200
100	21.213	21.205	21.203
150	23.324	23.345	23.351
200	23.865	23.871	23.853
250	24.361	24.354	24.35
300	24.415	24.435	24.404
350#	24.178	24.173	24.177
	300
100	20.799	20.786	20.794
150	22.713	22.701	22.707
200	23.175	23.281	23.072
250	23.387	23.459	23.525
300	23.619	23.625	23.571
350#	23.471	23.464	23.436
	400
100	20.319	20.325	20.328
150	22.175	22.096	22.257
200	22.61	22.595	22.682
250	22.539	22.526	22.516
300	23.069	23.125	23.004
350#	23.095	23.125	23.074
	500
100	20.165	20.223	20.092
150	22.015	21.983	21.942
200	22.329	22.341	22.302
250	22.679	22.656	22.504
300	22.639	22.716	22.556
350#	22.565	22.579	22.578
	600
100	20.145	20.052	19.932
150	21.754	21.726	21.71
200	22.019	22.036	22.074
250	22.326	22.217	22.102
300	22.597	22.635	22.583
350#	22.607	22.597	22.611

## Sheet: Figure .2a
Cycles	10^6 copies/μL			10^6 Average	10^5 copies/μL			10^5 Average	10^4 copies/μL			10^4 Average	10^3 copies/μL			10^3 Average	10^2 copies/μL			10^2 Average	10^1 copies/μL			10^1 Average
1	32.81	24.48	28.72	28.67	32.25	16.99	9.52	19.59	5.7	7.14	10.07	7.63	13.53	7.16	9.28	9.99	-7.6	-2.31	0.7	-3.07	-20.56	-0.86	-2.1	-7.8388
2	22.95	15.31	19.93	19.4	24.33	10.22	3.16	12.57	2.09	3.46	6.08	3.88	6.26	3.55	5.77	5.19	-13.31	-3.79	-3.93	-7.01	-24	-2.4	-3.15	-9.85079
3	13.56	9.64	12.26	11.82	16.61	8.46	4.79	9.95	1.63	4.71	5.11	3.82	2.58	3.44	5.27	3.76	-14.47	-1.62	-4.51	-6.87	-20.01	-3.12	-1.05	-8.05959
4	5.12	4.39	5.23	4.91	9.02	6.2	5.35	6.86	1.37	5	4.23	3.53	-1.33	3.33	4.64	2.21	-16.94	0.04	-4.36	-7.09	-17.09	-2.87	0.4	-6.52116
5	-1.09	0.2	-0.47	-0.45	1.7	3.45	4.51	3.22	1.94	4.56	3.77	3.42	-4.77	3.51	4	0.91	-19.09	0.97	-3.28	-7.13	-14.82	-1.39	1.12	-5.02773
6	-5.1	-2.79	-4.84	-4.24	-4.4	0.94	1.48	-0.66	2.87	3.63	3.23	3.24	-5.24	3.94	2.84	0.51	-19.31	1.19	-0.37	-6.17	-13.32	0.86	0.98	-3.82701
7	-7.91	-5.52	-8.91	-7.45	-8.65	-0.33	-2.01	-3.66	3.27	2.38	2	2.55	-3.05	4.58	0.9	0.81	-14.4	1.55	2.54	-3.43	-9.32	2.69	0.67	-1.98743
8	-9.7	-7.83	-9.84	-9.12	-9.07	-0.7	-4.28	-4.68	3.37	0.52	0.86	1.58	0.01	4.12	-0.6	1.18	-6.21	1.92	3.99	-0.1	-3.49	2.74	1	0.0840397
9	-10.72	-9.16	-7.93	-9.27	-7.5	-1.98	-5.09	-4.86	3.06	-1.91	-0.46	0.23	2.91	2.44	-1.54	1.27	0.75	2.78	4.55	2.69	1.85	1.82	2.33	1.99845
10	-7.86	-9.39	-6.07	-7.77	-7.25	-5.8	-6.58	-6.54	1.49	-3.8	-2.63	-1.65	6.2	0.96	-2.66	1.5	5.22	3.72	3.01	3.98	5.57	0.95	4.38	3.63278
11	3.17	-1.3	-0.01	0.62	-8.4	-10.02	-8.49	-8.97	-1.37	-5.06	-4.64	-3.69	8.32	0.14	-2.79	1.89	6.93	3.81	0.95	3.9	7.23	0.76	5.11	4.36546
12	46.6	45.71	43.21	45.17	-8.59	-13.67	-7.89	-10.05	-4.47	-5.26	-6.38	-5.37	7.69	-1.41	-1.95	1.44	9.14	2.87	-0.82	3.73	8.5	1.21	3.94	4.55205
13	145.42	149.42	142.76	145.87	-4.05	-15.61	-5.39	-8.35	-7.31	-5.64	-7.87	-6.94	6.56	-4	-2.08	0.16	12.2	1.52	-1.63	4.03	9.24	2.23	1.82	4.42675
14	343.78	354.77	332.97	343.84	11.46	-12.7	6.5	1.76	-9.99	-7.82	-9.1	-8.97	4.47	-6.49	-3.06	-1.7	13.68	0.29	-1.53	4.15	8.98	2.95	-0.22	3.90121
15	695.38	717.39	677.34	696.7	52.73	5.45	43.06	33.75	-12.11	-10.83	-9.3	-10.75	1.01	-8.31	-4.27	-3.86	12.44	-1.07	-0.08	3.76	7.26	2.36	-1.27	2.78224
16	1251.92	1279.19	1223.64	1251.58	133.8	81.96	117.79	111.19	-12.16	-11.84	-8.54	-10.85	-3.81	-9.42	-5.68	-6.3	9.31	-2.47	0.9	2.58	4.32	1.1	-1.69	1.24057
17	2002.5	2022.87	1954.47	1993.28	283.18	220.03	267.65	256.95	-7.63	-9.19	-5.98	-7.6	-9.21	-10.36	-7.02	-8.86	6.75	-3.82	-0.88	0.68	1.49	-0.38	-1.85	-0.248068
18	2858.78	2864.91	2795.02	2839.57	562.25	470.56	536.2	523	10.27	10.58	8.59	9.81	-14.08	-11.18	-7.81	-11.02	4.06	-5.34	-3.76	-1.68	-0.65	-1.93	-2.16	-1.58055
19	3698.76	3686.9	3623.75	3669.8	1028.3	890.36	981.22	966.63	65.32	74.36	66.25	68.64	-16.4	-11.92	-7.43	-11.91	-0.55	-7.2	-5.91	-4.55	-1.8	-3.53	-2.88	-2.73398
20	4413.34	4384.68	4334.38	4377.47	1696.64	1507.95	1619.07	1607.89	178.83	194.51	183.24	185.53	-15.93	-11.03	-4.69	-10.55	-5.52	-9.34	-6.67	-7.18	-2.63	-4.92	-4.02	-3.85602
21	4946.96	4913.84	4877.97	4912.92	2515.19	2291.79	2408.82	2405.27	390.12	419.45	398.2	402.59	-10.25	-4.96	11.26	-1.32	-9.8	-10.99	-7.44	-9.41	-3.54	-5.71	-5.25	-4.83547
22	5306.97	5278.39	5252.45	5279.27	3371.6	3136.08	3252.05	3253.24	754.37	800.4	765.49	773.42	9.17	19.97	59.96	29.7	-12.61	-10.85	-7.65	-10.37	-4.19	-5.83	-6.31	-5.4399
23	5531.62	5506.77	5488.48	5508.96	4145.65	3920.8	4030.57	4032.34	1314.22	1376.58	1326.3	1339.03	76.3	90.15	151.66	106.03	-13.04	-8.34	-6.85	-9.41	-5.45	-5.46	-7.02	-5.97702
24	5669.08	5643.33	5630.92	5647.78	4759.81	4564.97	4665.89	4663.56	2056.23	2130.17	2067.64	2084.68	215.44	229.28	317.61	254.11	-11.48	-1.35	-3.57	-5.47	-7.51	-5.65	-7.39	-6.85089
25	5753.63	5721.91	5711.68	5729.07	5197.43	5039.38	5132.88	5123.23	2896.74	2971.93	2902.86	2923.84	466.42	479.74	610.09	518.75	-3.87	20.34	11.21	9.23	-9.26	-6.61	-7.13	-7.66733
26	5800.99	5765.9	5757.81	5774.9	5483.1	5358.6	5446.16	5429.29	3711.24	3779.69	3715.94	3735.62	885.44	897.01	1081.97	954.81	34.28	63.79	54.32	50.8	-10.22	-7.49	-6.73	-8.14433
27	5827.18	5790.21	5782.34	5799.91	5661.5	5560.38	5642.27	5621.38	4400.09	4461.03	4408.86	4423.33	1504.11	1505.44	1746.53	1585.36	122.48	149.59	142.93	138.33	-8.87	-7.32	-5.65	-7.2793
28	5841.53	5801.29	5792.22	5811.68	5769.61	5681.34	5760.84	5737.27	4919.32	4973.17	4933.61	4942.03	2282.55	2269	2550.53	2367.36	295.22	317.17	313.6	308.66	-4.18	-3.88	-2	-3.3558
29	5848.17	5807.66	5797.99	5817.94	5831.49	5748.98	5830.38	5803.62	5274.49	5321.22	5295.4	5297.04	3129.36	3096.98	3385.88	3204.08	607.34	619.64	619.94	615.64	11.23	14.87	17.42	14.5052
30	5850.12	5809.92	5798.95	5819.66	5867.42	5787.04	5871.29	5841.92	5501.66	5541.88	5525.35	5522.96	3926.46	3877.85	4141.66	3981.99	1109.9	1097.64	1107.59	1105.04	51.73	67.03	66.11	61.6237
31	5851.02	5807.25	5797.21	5818.49	5888.77	5809.97	5896.88	5865.21	5644.5	5679.3	5664.3	5662.7	4581.43	4527.58	4746.6	4618.54	1808.19	1760.31	1786.88	1785.13	132.89	171.45	164.31	156.217
32	5850.72	5803.9	5794.06	5816.23	5902.37	5823.77	5912.44	5879.53	5732.51	5763.1	5749.04	5748.21	5063.4	5014.34	5179.13	5085.62	2632.64	2551.47	2595.45	2593.19	295.9	359	355.85	336.918
33	5846.89	5800.89	5789.23	5812.33	5908.92	5832.16	5921.09	5887.39	5785.06	5810.65	5800.86	5798.85	5384.7	5347.25	5459.72	5397.22	3468.42	3365.84	3414.04	3416.1	592.6	688.42	690.01	657.009
34	5841.28	5797.44	5783.32	5807.35	5909.77	5835.3	5924.47	5889.85	5815.51	5837.68	5831.04	5828.08	5582.44	5556.86	5631.33	5590.21	4199.61	4094.18	4132.55	4142.12	1068.34	1199.3	1205.31	1157.65
35	5835.32	5792.59	5776.98	5801.63	5908.31	5834.34	5925.09	5889.25	5830.38	5853.61	5846.92	5843.64	5697.41	5682.29	5733.58	5704.42	4763.86	4673.78	4694.47	4710.7	1723.72	1882.14	1888.54	1831.47
36	5829.52	5786.33	5770.43	5795.43	5905.04	5831.31	5925.34	5887.23	5839.15	5861.3	5854.48	5851.64	5762.12	5755.41	5792.45	5769.99	5157.95	5091.6	5094.67	5114.74	2490.79	2661.77	2664.76	2605.77
37	5823.72	5779.47	5763.55	5788.91	5901.66	5827.88	5926.19	5885.25	5847.02	5864.03	5860.12	5857.05	5798.79	5798.58	5825.8	5807.73	5412.99	5368.27	5360.58	5380.61	3256.68	3416.14	3422.98	3365.27
38	5817.78	5772.31	5756.81	5782.3	5898.53	5824.53	5926.11	5883.06	5851.88	5865.07	5865.64	5860.86	5820.04	5824.46	5844.32	5829.61	5570.46	5541.1	5529.95	5547.17	3914.9	4055.27	4065.19	4011.79
39	5811.64	5765.25	5750.8	5775.9	5895.57	5821.3	5923.26	5880.04	5853.61	5864.87	5868.02	5862.17	5830.52	5837.63	5855.59	5841.25	5666.53	5646.55	5638.16	5650.41	4423.28	4541.37	4554.63	4506.43
40	5804.96	5758.93	5745.28	5769.73	5892.16	5817.77	5919.83	5876.59	5853.5	5864.69	5867.65	5861.95	5834.72	5845.07	5865.21	5848.33	5725.88	5713.23	5706.39	5715.17	4798.34	4890.7	4912.29	4867.11
41	5798.08	5753.38	5740.06	5763.84	5888.48	5814.04	5917.01	5873.18	5852.4	5864.75	5866.62	5861.26	5837.35	5850.29	5872.1	5853.24	5764.05	5758.03	5751.87	5757.98	5073.77	5141.57	5168.5	5127.94
42	5791.08	5748.62	5734.78	5758.16	5884.9	5810.33	5915.45	5870.22	5850.57	5864.23	5864.96	5859.92	5838.2	5853.57	5874.53	5855.43	5789.55	5788.43	5785.92	5787.97	5275.09	5323.86	5350.46	5316.47
43	5784.18	5744.23	5729.37	5752.59	5880.25	5806.45	5914.43	5867.04	5848.62	5864.05	5862.16	5858.28	5839.52	5855.65	5874.13	5856.43	5803.76	5807.19	5807.56	5806.17	5421.48	5456.06	5482.24	5453.26
44	5777.21	5739.33	5723.77	5746.77	5875.3	5803.19	5912.39	5863.63	5846.71	5865	5859.45	5857.05	5843.18	5858.02	5872.52	5857.91	5814.62	5822.42	5825.52	5820.85	5554.45	5576.04	5597.23	5575.91
45	5771.6	5735.8	5718.71	5742.04	5866.96	5800.8	5911.37	5859.71	5844.41	5865.47	5853.57	5854.49	5846.55	5859.65	5873.03	5859.74	5818.26	5822.09	5828.4	5822.92	5627.79	5631.84	5655.65	5638.43

## Sheet: Figure .2b
Cycles	10^6 copies/μL			10^6 Average	10^5 copies/μL			10^5 Average	10^4 copies/μL			10^4 Average	10^3 copies/μL			10^3 Average	10^2 copies/μL			10^2 Average	10^1 copies/μL			10^1 Average
1	43.22	33.84	38.16	38.41	39.21	16.12	27.8	27.71	21.66	26.33	23.12	23.7	19.84	14.96	17.07	17.29	-3.17	6.88	-4.29	-0.19	-19.8	6.06	13.47	-0.0892325
2	29.99	23.7	27.53	27.07	27.15	8.98	19.09	18.41	15.91	20.74	17.24	17.96	9.57	10.27	11.02	10.29	-11.95	3.98	-10.52	-6.16	-25.44	3.37	11.32	-3.58523
3	18.8	15.05	17.52	17.13	20.1	6.18	14.83	13.7	13.44	15.78	13.76	14.33	5.28	7.22	10.37	7.63	-14.57	2.57	-10.29	-7.43	-23.15	2.01	9.52	-3.87529
4	8.8	7.75	8.46	8.34	12.69	4.12	10.06	8.96	10.76	11.52	10.11	10.8	1	4.92	9.12	5.01	-17.16	1.92	-9.98	-8.41	-20.53	1.87	7.85	-3.6032
5	1.35	2.28	1	1.54	5.42	4.34	5.14	4.97	7.95	8.08	6.53	7.52	-2.91	4.21	7.74	3.01	-18.53	2.59	-8.02	-7.99	-16.75	3.91	6.48	-2.12288
6	-4.31	-2.38	-4.32	-3.67	-1.64	4.31	-0.06	0.87	5.04	5.07	4.63	4.92	-5.22	4.72	5.66	1.72	-17.96	4.54	-5.29	-6.24	-11.73	6.74	5.2	0.069585
7	-9.54	-7.03	-8.55	-8.37	-6.72	2.23	-3.73	-2.74	2.59	2.3	3.79	2.89	-4.8	4.94	4.66	1.6	-13.5	6.21	-0.73	-2.67	-5.11	7.14	4.31	2.11402
8	-13.88	-11.39	-11.41	-12.23	-9.65	-0.65	-5.77	-5.36	0.14	-0.78	1.62	0.33	-2.52	4.37	3.8	1.88	-7.36	5.8	3.14	0.53	0.4	5.94	4.07	3.47048
9	-15.2	-14.49	-13.93	-14.54	-10.88	-3.93	-7.51	-7.44	-2.17	-2.69	-0.83	-1.9	0.95	2.71	1.74	1.8	-1.04	4.28	4.42	2.56	5.23	4.72	3.93	4.62777
10	-14.51	-14.66	-14.69	-14.62	-12.17	-7.15	-9.23	-9.52	-4.28	-4.36	-3.91	-4.18	5.21	1.14	-0.55	1.93	5.42	2.8	4.84	4.35	9.66	4.01	3.52	5.72971
11	-10.16	-11.33	-11.4	-10.97	-13.63	-10.43	-12.21	-12.09	-6.18	-7.71	-6.92	-6.94	8.4	-0.41	-3.45	1.51	10.85	1.86	4.72	5.81	11.24	3.68	2.38	5.76586
12	7.46	3.9	3.93	5.09	-13.8	-13.35	-15.25	-14.13	-9.09	-11.58	-9.87	-10.18	9.45	-3.22	-5.76	0.16	14.82	1.4	4.82	7.01	10.43	2.96	0.49	4.62589
13	75.5	73.76	76.15	75.14	-12.85	-14.05	-15.27	-14.06	-13.63	-15.16	-13.7	-14.16	9.33	-5.79	-7.49	-1.32	16.09	0.15	3.87	6.7	8.93	1.48	-1.42	2.996
14	221.16	216.5	223.73	220.47	-7.94	-10.31	-10.22	-9.49	-17.59	-18.29	-17.24	-17.7	7.15	-8.01	-9.79	-3.55	15.73	-2.12	2.09	5.24	7.06	-0.36	-3	1.23487
15	500.99	487.31	505.44	497.91	17.04	6.89	14.07	12.67	-20.07	-19.17	-19.76	-19.67	2.12	-10.44	-12.16	-6.83	13.56	-4.54	0.16	3.06	4.74	-2.15	-4.2	-0.5374
16	976.78	945.62	976.81	966.4	92.5	76.14	91.49	86.71	-20.06	-18.1	-21.06	-19.74	-4.67	-12.19	-14.71	-10.53	9.81	-6.78	-0.54	0.83	2.87	-3.99	-4.98	-2.03244
17	1687.51	1634.18	1673.9	1665.19	239.27	214.88	237.02	230.39	-16.87	-15.58	-18.08	-16.84	-10.87	-13.76	-17.21	-13.95	5.42	-8.68	-1.29	-1.51	1	-5.51	-6.11	-3.53963
18	2617.06	2534.41	2580.56	2577.34	509.66	467.57	498.09	491.77	-6.98	-7.14	-8.06	-7.39	-15.77	-14.46	-19.05	-16.43	-0.36	-10.52	-4.08	-4.98	-2.02	-6.77	-7.94	-5.57795
19	3670.04	3556.99	3605.96	3611	967.81	891.56	931.18	930.18	32.58	31.68	32.17	32.14	-19.28	-14.52	-17.86	-17.22	-7.01	-12.52	-7.5	-9.01	-5.6	-8.26	-9.99	-7.94905
20	4718.44	4580.49	4623.2	4640.71	1658.97	1537.51	1584.19	1593.56	132.14	134.72	136.79	134.55	-18.72	-13.33	-13.08	-15.05	-13.4	-14.45	-10.25	-12.7	-8.19	-10.07	-11.97	-10.0758
21	5655.47	5502.14	5533.16	5563.59	2565.1	2396.65	2451.89	2471.22	326.88	333.27	329.4	329.85	-12.15	-6.03	-3.34	-7.17	-17.69	-15.35	-11.95	-15	-9.64	-11.75	-13.68	-11.6892
22	6423.61	6263.76	6285.14	6324.17	3600.97	3391.52	3453.74	3482.08	672.03	682.48	672.9	675.8	10.71	28.2	40.18	26.36	-19.47	-14.88	-12.31	-15.55	-11.18	-13.17	-14.51	-12.9549
23	7014.89	6859.51	6872.38	6915.59	4643.51	4407.51	4472.69	4507.9	1226.15	1233.01	1226.35	1228.5	92.25	117.33	133.89	114.49	-19.02	-10.99	-10.39	-13.47	-12.55	-14.29	-14.49	-13.7732
24	7449.59	7306.4	7312.29	7356.09	5582.49	5340.07	5409.02	5443.86	2010.45	2006.63	2004.01	2007.03	256.04	292.03	313.57	287.21	-14.88	-1.63	-4.71	-7.07	-13.97	-14.63	-13.81	-14.1368
25	7758.12	7628.8	7628.73	7671.88	6363.82	6129.34	6200.73	6231.3	2974.72	2959.54	2959.4	2964.55	554.85	596.63	632.13	594.54	1.13	34.96	17.29	17.79	-15.86	-14.98	-12.88	-14.5757
26	7968.72	7858.09	7852.7	7893.17	6975.09	6758.31	6829.26	6854.22	4012.19	3984.44	3984.16	3993.6	1046.16	1083.24	1142.91	1090.77	84.62	111.46	70.68	88.92	-16.55	-14.54	-11.94	-14.3446
27	8110.34	8015.3	8006.11	8043.92	7430.06	7236.15	7304.93	7323.71	5003.25	4962.74	4964.27	4976.76	1762.3	1781.43	1870.1	1804.61	251.93	253.58	180.33	228.61	-14.34	-10.88	-8.25	-11.1588
28	8207.33	8120.5	8108.85	8145.56	7758.44	7586.68	7654.61	7666.57	5863.17	5813.52	5817.08	5831.26	2672.26	2664.68	2780.43	2705.79	554.92	512.26	387.65	484.95	-6.37	-1.73	3.37	-1.57632
29	8271.41	8194.02	8181.29	8215.58	7988.99	7838.12	7907.99	7911.7	6555.89	6503.22	6507.7	6522.27	3687.95	3650.25	3782.9	3707.03	1050.25	946.52	750.5	915.76	29.99	45.35	49.51	41.6195
30	8314.25	8243.5	8229.87	8262.54	8147.93	8015.45	8087.56	8083.65	7085.59	7033.32	7039.7	7052.87	4696.11	4628.41	4765.16	4696.56	1766.76	1593.26	1328.4	1562.81	123.21	144.16	142.7	136.69
31	8342.6	8276.97	8262.13	8293.9	8258.11	8140.22	8212.49	8203.61	7473.31	7427.96	7433.19	7444.82	5603.12	5513.34	5642.57	5586.34	2678.67	2442.83	2135.87	2419.12	304.56	328.4	317.56	316.841
32	8358.9	8301.32	8284.51	8314.91	8333.1	8228.72	8301.31	8287.71	7746.55	7711.51	7715.34	7724.46	6358.84	6258.83	6368.54	6328.74	3698.3	3423.18	3120.71	3414.07	627.5	655.17	628.49	637.053
33	8370.8	8315.41	8295.92	8327.38	8383.16	8289.69	8365.09	8345.98	7937.79	7909.54	7915.03	7920.78	6951.65	6849.62	6936.92	6912.73	4710.91	4426	4165.99	4434.3	1153.73	1183.98	1141.61	1159.77
34	8378.37	8325.07	8301.94	8335.13	8417.36	8329.87	8408.35	8385.19	8069.78	8046.48	8053.42	8056.56	7396.66	7300.56	7366.61	7354.61	5623.06	5354.09	5152.12	5376.42	1921.06	1948.72	1894.54	1921.44
35	8382.31	8332.8	8305.23	8340.11	8440.18	8357.27	8436.63	8411.36	8157.85	8140.3	8147.53	8148.56	7718.52	7634.52	7679.97	7677.67	6379.97	6144.78	5997.6	6174.12	2897.92	2914.71	2854.88	2889.17
36	8384.97	8336.55	8307.04	8342.85	8455.5	8377.43	8454.4	8429.11	8215.44	8205.1	8209.55	8210.03	7945.02	7874.59	7901.93	7907.18	6968.34	6776.06	6670.77	6805.06	3974.08	3975.98	3917.64	3955.9
37	8383.15	8337.23	8308.53	8342.97	8464.52	8392.1	8467.93	8441.52	8252.63	8247.16	8250.25	8250.02	8098.73	8043.92	8053.66	8065.43	7401.38	7254.42	7177.03	7277.61	5010.9	4993.78	4943.13	4982.6
38	8379.81	8336.45	8307.36	8341.2	8468.87	8402.29	8480.08	8450.42	8278.62	8273.99	8281.16	8277.93	8198.54	8157.58	8152.3	8169.48	7701.75	7596.53	7538.4	7612.23	5900.13	5863.75	5821.24	5861.71
39	8376.6	8334.38	8304.78	8338.59	8471.28	8409.74	8490.7	8457.24	8297.12	8293.16	8302.34	8297.54	8262.06	8233.49	8216.23	8237.26	7897.47	7828.94	7783.47	7836.63	6587.43	6535.87	6502.72	6542
40	8371.7	8331.68	8302.21	8335.2	8472.89	8414.57	8497.02	8461.49	8305.58	8306.21	8313.95	8308.58	8299.87	8284.18	8258.31	8280.79	8019.83	7979.2	7940.6	7979.88	7072.07	7011.3	6987	7023.46
41	8366.65	8329.88	8300.87	8332.47	8472.06	8415.72	8498.85	8462.21	8309.99	8315.73	8323	8316.24	8323.7	8318.4	8286.55	8309.55	8095.06	8072.56	8039.43	8069.02	7389.85	7324.71	7306.96	7340.51
42	8361.63	8329.57	8298.96	8330.05	8470.11	8415.19	8500.08	8461.79	8315.83	8322.45	8330.14	8322.81	8339.46	8340.86	8304.62	8328.31	8140.63	8129.9	8099.48	8123.34	7588.07	7520.31	7507.8	7538.73
43	8354.62	8328.59	8295.52	8326.24	8467.66	8415	8501.17	8461.28	8320.75	8325.51	8331.33	8325.86	8348.03	8355.74	8314.51	8339.43	8171.22	8166.94	8134.44	8157.53	7706.56	7641.32	7630.8	7659.56
44	8346.62	8323.69	8292.55	8320.95	8463.91	8414.54	8499.41	8459.29	8326.45	8328.22	8329.28	8327.99	8352.17	8364.07	8323.78	8346.67	8197.53	8196.99	8166.67	8187.06	7799.76	7740.97	7728.52	7756.42
45	8334.28	8321	8288.85	8314.71	8459.81	8417.48	8503.4	8460.23	8323.25	8325.6	8326.78	8325.21	8357.84	8376.8	8330.3	8354.98	8211.75	8215.68	8180.36	8202.6	7846.58	7788.94	7778.34	7804.62

## Sheet: Figure .2c
Cycles	10^6 copies/μL			10^6 Average	10^5 copies/μL			10^5 Average	10^4 copies/μL			10^4 Average	10^3 copies/μL			10^3 Average	10^2 copies/μL			10^2 Average	10^1 copies/μL			10^1 Average
1	116.48	81.94	83.24	93.89	106.4	62.04	76.73	81.72	47.67	59.86	67.57	58.37	50.57	35.02	54.78	46.79	3.24	41.22	26.81	23.76	-49.97	34.86	51.49	12.1282
2	85.3	57.59	59.19	67.36	81.33	46.85	57.47	61.88	35.75	48.29	56.81	46.95	24.29	23.78	40.78	29.62	-19.4	31.1	7.53	6.41	-65.06	27.69	46.01	2.87936
3	50.23	36.38	35.23	40.61	55.75	31.66	36.77	41.4	25.76	36.31	39.29	33.79	6.57	12.81	29.98	16.46	-40.21	23.16	-5.14	-7.4	-67.41	15.47	30.62	-7.10865
4	18.74	15.97	13.12	15.94	30.01	17.05	17.66	21.57	15.64	24.41	23.23	21.09	-9.97	4.44	20.5	4.99	-56.92	16.3	-14.33	-18.32	-68.26	5.41	17.28	-15.1901
5	-7.83	-2.11	-5.12	-5.02	4.43	3.26	1.22	2.97	6.02	12.65	9.25	9.31	-22.98	-0.97	12.46	-3.83	-66.52	10.8	-14.34	-23.35	-64.73	-1.72	7	-19.8186
6	-25.03	-16.09	-16.7	-19.27	-17.77	-7.17	-10.34	-11.76	-0.69	1.62	-2.08	-0.38	-28.79	0.29	5.47	-7.68	-63.8	5.1	-9.39	-22.7	-54.73	-6.61	0.98	-20.1171
7	-32.46	-23.99	-19.97	-25.47	-33.23	-14.16	-16.38	-21.26	-3.21	-7.73	-9.56	-6.83	-23.7	4.09	-0.99	-6.87	-50.7	0.84	-2.7	-17.52	-35.75	-8.65	-3.14	-15.8468
8	-32.81	-27.6	-22.6	-27.67	-37.59	-16.89	-18.67	-24.38	-2.41	-13.9	-13.48	-9.93	-14.03	5.73	-7.19	-5.16	-34.25	-1.28	3.12	-10.8	-17.6	-7.09	-5.61	-10.1004
9	-25.86	-25.48	-21.35	-24.23	-30.15	-16.83	-18.23	-21.74	-0.43	-15.8	-10.87	-9.03	-1.82	7.29	-10.85	-1.79	-13.09	-2.36	7.2	-2.75	-0.35	-3.72	-5.36	-3.1453
10	-16.2	-19.26	-16.31	-17.26	-21.45	-17.68	-16.84	-18.65	-2.06	-15.65	-7.37	-8.36	12.22	4.39	-12.4	1.4	9.89	-2.29	11.05	6.22	17.19	1.09	-3.7	4.85798
11	13.78	3.02	1.93	6.24	-15.07	-17.86	-15.36	-16.1	-8.49	-15.94	-12.12	-12.18	20.94	-0.7	-12.77	2.49	25.2	-1.64	7.37	10.31	26.52	6.78	-1.05	10.7474
12	135.03	126.88	110.33	124.08	-8.4	-14.28	-12.4	-11.69	-15.45	-18.17	-18.75	-17.46	23.73	-4.57	-12.88	2.09	34.42	-2.72	6.76	12.82	27.86	8.22	-0.25	11.9446
13	389.06	380.15	344.28	371.16	1.11	-5.7	-5.59	-3.4	-21.2	-21.18	-23.37	-21.92	27.39	-4.88	-12.16	3.45	41.67	-5.46	8.09	14.76	25.66	5.69	-3.22	9.3776
14	867.7	855.04	796.72	839.82	37.63	23.09	22.02	27.58	-26.53	-21.97	-24.77	-24.43	25.5	-4.21	-11.96	3.11	47.54	-7.08	2.39	14.28	24.78	3.81	-6.15	7.47791
15	1676.21	1668.39	1575.69	1640.1	114.95	99.58	99.72	104.75	-28.97	-18.87	-23.75	-23.86	18.39	-7.19	-9.66	0.51	47.87	-7.46	-0.92	13.16	24.19	3.01	-6.43	6.92417
16	2874.96	2872.57	2744.28	2830.61	264.7	254.18	254.39	257.76	-24.34	-13.63	-19.1	-19.03	9.69	-12.08	-6.83	-3.07	40.06	-8.26	-2.77	9.68	20.11	2.77	-4.91	5.98826
17	4392.97	4391.4	4239.7	4341.36	559.86	549.4	543.9	551.05	-13.04	-5.34	-8.57	-8.98	-0.35	-16.23	-8.12	-8.23	31.56	-10.37	-4.24	5.65	13.83	2.17	-4.46	3.84819
18	6040.32	6040.28	5886.53	5989.05	1099.38	1083.79	1071.65	1084.94	35.12	37.72	42.29	38.38	-8.49	-20.35	-11.34	-13.39	20.93	-11.13	-5.26	1.52	7.98	0.04	-6.51	0.502717
19	7588.03	7592.3	7447.2	7542.51	1977.87	1955.37	1935.63	1956.29	172.28	156.86	170.61	166.58	-20.04	-22.92	-16.14	-19.7	7.57	-11.96	-11.23	-5.21	3.1	-3.56	-10.82	-3.76277
20	8867.27	8871.08	8743.93	8827.43	3240.81	3193.03	3167.47	3200.44	420.99	400.84	411.42	411.08	-30.08	-21.4	-17.34	-22.94	-5.72	-16.06	-19.5	-13.76	-1.59	-7.75	-15.09	-8.14518
21	9802.24	9803.73	9705.84	9770.6	4785.22	4708.62	4683.9	4725.91	858.45	843.52	866.75	856.24	-28.8	-7.41	-8.55	-14.92	-16.11	-19.66	-21.8	-19.19	-7.04	-10.37	-18.03	-11.812
22	10414.8	10419.8	10344.6	10393.1	6390.16	6290.52	6279.92	6320.2	1617.99	1600.33	1640.44	1619.59	-12.47	38.73	39.11	21.79	-25.3	-22.39	-18.14	-21.94	-12.18	-11.49	-17.57	-13.7489
23	10791.5	10806.3	10744.4	10780.8	7820.73	7721.73	7731.81	7758.09	2756.53	2727.95	2783.09	2755.86	64.35	136.53	150.46	117.11	-36.07	-22.65	-9.34	-22.69	-17.4	-13.1	-14.03	-14.84
24	11019.9	11049.2	10999.1	11022.7	8939.78	8867.07	8894.81	8900.56	4207.64	4174.75	4236.38	4206.26	267.35	338.72	361.02	322.36	-42.44	-17.92	18.16	-14.07	-19.75	-12.8	-7.89	-13.478
25	11173.7	11211.7	11170.9	11185.4	9729.29	9683.72	9733.78	9715.6	5792.86	5769.37	5826.09	5796.11	647.95	702.86	749.11	699.97	-37.7	-5.5	105.96	20.92	-19.47	-10.25	-2.17	-10.628
26	11287.1	11329.3	11298	11304.8	10245.9	10233.6	10300.5	10260	7264.66	7256.91	7314.48	7278.69	1294.67	1314.59	1386.39	1331.88	-17.99	55.66	302.08	113.25	-19.86	-7.57	1.67	-8.58495
27	11366.6	11412.1	11385	11387.9	10585.9	10600.6	10678.3	10621.6	8454.25	8473.42	8522.46	8483.38	2262.08	2236.39	2336.37	2278.28	76.4	194.49	660.16	310.35	-13.17	-1.12	13.51	-0.256403
28	11427.9	11476.6	11448.6	11451	10821.9	10849.5	10936.2	10869.2	9309.86	9362.59	9403.15	9358.53	3527.23	3450.15	3585.93	3521.1	315.7	472.72	1280.48	689.63	-0.07	24.5	42.24	22.2253
29	11480	11528.5	11501.4	11503.3	10993	11037.4	11136.1	11055.5	9876.43	9953.71	9993.44	9941.19	4987.84	4863.62	5019.14	4956.87	766.19	969.77	2244.49	1326.82	58.12	83.06	111.12	84.1016
30	11517.3	11563.7	11539.5	11540.2	11130.9	11185.6	11295.4	11203.9	10245.3	10345.6	10372.7	10321.2	6472.38	6327.19	6483.71	6427.76	1542.32	1764.08	3539.36	2281.92	191.39	212.42	252.31	218.706
31	11547.3	11595.3	11571.3	11571.3	11243.6	11297.7	11416.4	11319.2	10499.3	10615.6	10639	10584.6	7830.26	7692.42	7835.8	7786.16	2684.12	2908.45	5050.17	3547.58	460.75	452.34	525.94	479.678
32	11572.7	11621.2	11591.9	11595.2	11333	11393.3	11523.3	11416.5	10685.6	10806.5	10833	10775	8973.32	8859.68	8971.45	8934.82	4139.98	4340.92	6563.2	5014.7	948.23	896.3	1021.99	955.504
33	11588.4	11637.8	11605	11610.4	11406.5	11469.7	11605.3	11493.8	10825.4	10953	10979.6	10919.3	9849.34	9774.01	9847.55	9823.64	5723.85	5885.4	7871.84	6493.7	1729.73	1639.71	1831.04	1733.49
34	11594.1	11648.9	11614.8	11619.3	11465.7	11528.5	11667.3	11553.8	10934.5	11067.1	11096.1	11032.6	10457.6	10430	10462.1	10449.9	7200.4	7337.43	8866.19	7801.34	2847.45	2724.05	2985.19	2852.23
35	11595.2	11657.4	11617.2	11623.3	11514.5	11576.5	11718.8	11603.2	11021.4	11164.3	11183.1	11123	10844.6	10859.2	10860.9	10854.9	8413.9	8544.21	9539.21	8832.44	4218.78	4094.12	4405.05	4239.31
36	11595.4	11661.1	11614.8	11623.8	11559.1	11615.9	11759.7	11644.9	11096.4	11240	11259.3	11198.6	11079.5	11126.4	11110.1	11105.3	9296.04	9437.83	9970.43	9568.1	5658.73	5559.61	5893.5	5703.94
37	11594.7	11660.6	11611.3	11622.2	11595.5	11654.2	11803.5	11684.4	11165	11294.1	11323.7	11260.9	11228.7	11302.2	11268.1	11266.3	9874.25	10039.8	10254.9	10056.3	6978.72	6909.61	7233.17	7040.5
38	11593.2	11659.3	11611.3	11621.2	11625	11679.6	11835	11713.2	11222.9	11352.3	11376.2	11317.1	11323.4	11416.4	11375.2	11371.6	10231.5	10413.4	10452	10365.6	8034.25	7980.35	8285.46	8100.02
39	11586.4	11654.7	11613.9	11618.3	11648.5	11696.6	11853.8	11733	11274.1	11409.8	11422	11368.6	11383.4	11492.3	11453.9	11443.2	10451.5	10642.8	10602.5	10565.6	8785.82	8718.95	9008.78	8837.85
40	11574.6	11648.8	11613.5	11612.3	11659.7	11711.9	11870.7	11747.5	11315.3	11446	11459.6	11407	11429.2	11550.1	11510.4	11496.6	10598.9	10796.1	10723.7	10706.3	9288.03	9192.59	9469.39	9316.67
41	11559.7	11641.5	11611.7	11604.3	11670.1	11722.6	11886.8	11759.8	11351.8	11469.7	11490.2	11437.2	11466.5	11594.6	11548.1	11536.4	10716.5	10910.6	10825	10817.4	9634.08	9508.53	9771.99	9638.2
42	11545.4	11635.7	11607.1	11596.1	11680	11728.7	11899.5	11769.4	11384.8	11491.5	11512.8	11463	11497.4	11631.3	11578.8	11569.2	10814.6	11006.1	10915.6	10912.1	9891.3	9741.19	9993.15	9875.22
43	11533.9	11630.1	11599.3	11587.8	11684.5	11734.2	11906.2	11775	11408.2	11505.8	11528	11480.6	11527.5	11662.6	11601.6	11597.2	10893.7	11084.3	10989.8	10989.3	10089.3	9926.96	10170	10062.1
44	11525	11622.9	11592.5	11580.1	11688.4	11733	11904.2	11775.2	11446.3	11527.7	11547	11507	11560.1	11688.2	11624.1	11624.2	10969.2	11156.7	11069.1	11065	10275.8	10109	10351.9	10245.6
45	11511.4	11614.9	11582.1	11569.5	11680	11766	11945.2	11797.1	11448.4	11522.8	11565.4	11512.2	11568.8	11739.9	11647.9	11652.2	11028	11228.3	11126.4	11127.6	10425.4	10239.9	10461.4	10375.6

## Sheet: Figure .2d,e,f
	Target (copies/mL)	log10 Target (x)	Ct value (y)
SFGR	3436000000	6.53605	15.6614
	3.51057e+08	5.54538	19.0876
	37230000	4.57093	22.277
	3012000	3.47885	26.2371
	289286	2.46133	29.7506
	26374.3	1.42118	33.3333
SFTSV	3513428571	6.54573	15.8076
	3.57357e+08	5.5531	19.1981
	32900000	4.5172	23.069
	3.05143e+06	3.4845	26.2583
	280229	2.44751	29.7886
	26558.6	1.4242	33.2584
HTNV	3496571429	6.54364	15.6213
	3.45543e+08	5.5385	19.0999
	38770000	4.5885	22.168
	2.96443e+06	3.47194	26.266
	318786	2.5035	29.875
	28507.1	1.45495	33.2194

[truncated: 4 more sheets: Figure .3, Table 2, Table 4, CtACTB]
